# Supplementary material for: Degradation of Losartan Potassium Highlighted by Correlated Studies of Photoluminescence, Infrared Absorption Spectroscopy and Dielectric Spectroscopy
Source: Pharmaceutics. 2022 Nov 9;14(11):2419. doi: 10.3390/pharmaceutics14112419 (PMC9692865; doi:10.3390/pharmaceutics14112419)
Supplement: Supplementary file 1 [file pharmaceutics-14-02419-s001.zip]

Archive with 1 entries (1 files):
- pharmaceutics-1833649-supplementary.pdf
